# Supplementary material for: A Proof-of-Concept Preclinical Study Using a Novel Thermal Insulation Device in a Porcine Kidney Auto-Transplantation Model
Source: Int J Mol Sci. 2022 Nov 9;23(22):13806. doi: 10.3390/ijms232213806 (PMC9697795; doi:10.3390/ijms232213806)
Supplement: Supplementary file 1 [file ijms-23-13806-s001.zip]

Archive with 2 entries (2 files):
- ijms-1919794-supplementary.pdf
- NC3Rs-ARRIVE-Guidelines-Checklist-KTx_Spideregg.pdf
